# Supplementary material for: Repurposing Metformin for periodontal disease management as a form of oral-systemic preventive medicine
Source: J Transl Med. 2023 Oct 10;21:655. doi: 10.1186/s12967-023-04456-1 (PMC10563330; doi:10.1186/s12967-023-04456-1)
Supplement: Supplementary file 1 — Additional file 1. Significantly upregulated genes per cluster. [file 12967_2023_4456_MOESM1_ESM.xlsx]

## Sheet: Endothelial
FeatureID	FeatureName	Endothelial cells Average	Endothelial cells Log2 Fold Change	Endothelial cells P-Value
ENSMUSG00000035783	Acta2	19.5313	8.81347	0
ENSMUSG00000032085	Tagln	14.2436	8.97717	2.40323e-303
ENSMUSG00000018830	Myh11	3.38873	9.44004	7.38454e-286
ENSMUSG00000022836	Mylk	2.467	8.20966	1.40908e-258
ENSMUSG00000001349	Cnn1	1.8186	8.82374	4.60951e-233
ENSMUSG00000067818	Myl9	4.16492	7.73749	5.34834e-232
ENSMUSG00000029761	Cald1	3.6514	5.68043	4.37207e-185
ENSMUSG00000028464	Tpm2	6.90761	5.13221	1.9903e-146
ENSMUSG00000021379	Id4	1.07199	5.8034	1.99307e-141
ENSMUSG00000046402	Rbp1	2.60899	4.84296	1.41309e-129
ENSMUSG00000000983	Wfdc18	126.871	5.84875	1.03681e-122
ENSMUSG00000031586	Rbpms	1.44234	5.0318	2.2851e-122
ENSMUSG00000019997	Ccn2	1.01165	5.67482	2.87497e-115
ENSMUSG00000052920	Prkg1	1.39146	5.73596	3.89769e-113
ENSMUSG00000032366	Tpm1	5.11268	4.64878	3.0844e-110
ENSMUSG00000020044	Timp3	1.43642	4.80016	5.4342e-99
ENSMUSG00000045103	Dmd	1.8683	5.29295	1.5227e-94
ENSMUSG00000027750	Postn	1.25421	4.75742	5.96423e-90
ENSMUSG00000032496	Ltf	24.1021	6.73112	2.44706e-87
ENSMUSG00000027800	Tm4sf1	1.78311	4.54932	2.42286e-83
ENSMUSG00000026678	Rgs5	1.1844	8.22395	1.08596e-81
ENSMUSG00000029810	Tmem176b	4.49267	4.00073	8.72494e-81
ENSMUSG00000031328	Flna	1.30745	4.13022	3.16917e-75
ENSMUSG00000039405	Prss23	1.1347	4.35614	3.57103e-75
ENSMUSG00000001270	Ckb	1.14062	4.06921	3.50295e-71
ENSMUSG00000029309	Sparcl1	1.59024	4.59089	8.4169e-71
ENSMUSG00000023367	Tmem176a	2.90006	3.84914	1.08084e-67
ENSMUSG00000047517	Dmbt1	5.66879	4.54944	1.83186e-62
ENSMUSG00000068220	Lgals1	2.40074	3.69941	4.21141e-59
ENSMUSG00000039607	Rbms3	1.77719	3.96053	1.52746e-56
ENSMUSG00000026421	Csrp1	2.53445	3.30861	9.19668e-52
ENSMUSG00000025492	Ifitm3	6.36333	3.25103	6.47978e-50
ENSMUSG00000020911	Krt19	1.08264	4.54384	1.81151e-49
ENSMUSG00000019966	Kitl	1.29799	3.53806	3.34865e-47
ENSMUSG00000028108	Ecm1	1.69673	3.5528	7.13981e-47
ENSMUSG00000031503	Col4a2	0.351415	3.76833	8.56293e-45
ENSMUSG00000031502	Col4a1	0.602257	3.62514	1.35238e-44
ENSMUSG00000026185	Igfbp5	2.0233	3.7124	4.04579e-40
ENSMUSG00000052974	Cyp2f2	1.82334	3.2698	1.98195e-39
ENSMUSG00000022661	Cd200	0.3384	3.69997	1.06284e-36
ENSMUSG00000049382	Krt8	2.53681	2.90506	1.33002e-33
ENSMUSG00000046768	Rhoj	0.77264	2.94473	9.45771e-33
ENSMUSG00000019907	Ppp1r12a	1.17138	2.85998	3.40964e-32
ENSMUSG00000048120	Entpd1	0.276872	3.35921	4.04364e-29
ENSMUSG00000090841	Myl6	9.24328	2.51017	2.72789e-27
ENSMUSG00000032060	Cryab	0.487485	3.6252	3.3538e-26
ENSMUSG00000036570	Fxyd1	0.266224	3.24712	5.18841e-26
ENSMUSG00000005583	Mef2c	0.317102	3.1964	5.34953e-26
ENSMUSG00000006205	Htra1	0.373896	2.6816	7.83921e-24
ENSMUSG00000026822	Lcn2	1.40448	4.88002	2.306e-22

## Sheet: Immune cells
FeatureID	FeatureName	Immune cells Average	Immune cells Log2 Fold Change	Immune cells P-Value
ENSMUSG00000000682	Cd52	2.87987	10.9169	7.07409e-245
ENSMUSG00000030707	Coro1a	1.42199	10.2222	6.24179e-195
ENSMUSG00000030579	Tyrobp	2.7501	10.6281	1.4694e-194
ENSMUSG00000026395	Ptprc	1.57661	12.3708	1.16238e-190
ENSMUSG00000024610	Cd74	20.3634	10.0938	4.28578e-187
ENSMUSG00000036594	H2-Aa	6.76756	10.0899	7.15923e-162
ENSMUSG00000058715	Fcer1g	2.231	10.0297	1.58806e-158
ENSMUSG00000038642	Ctss	2.17854	10.5147	1.02781e-148
ENSMUSG00000020143	Dock2	1.02715	10.754	2.77229e-148
ENSMUSG00000060063	Alox5ap	1.13207	8.00318	1.07639e-135
ENSMUSG00000027398	Il1b	5.29311	13.7013	2.17354e-129
ENSMUSG00000020077	Srgn	3.92911	7.89227	1.05051e-122
ENSMUSG00000060586	H2-Eb1	3.82971	9.50679	1.1479e-120
ENSMUSG00000073421	H2-Ab1	5.41184	8.36697	9.26564e-119
ENSMUSG00000056071	S100a9	31.3749	11.9018	1.46483e-118
ENSMUSG00000030220	Arhgdib	1.49654	6.7827	1.00428e-116
ENSMUSG00000020120	Plek	1.55176	10.2891	2.76032e-102
ENSMUSG00000049744	Arhgap15	1.14311	8.96932	9.70032e-102
ENSMUSG00000036887	C1qa	2.3304	10.9952	7.00023e-86
ENSMUSG00000056054	S100a8	22.9147	10.5812	9.15845e-85
ENSMUSG00000036905	C1qb	1.51863	10.3783	3.05743e-76
ENSMUSG00000076609	Igkc	1.93556	11.6663	1.97205e-75
ENSMUSG00000058427	Cxcl2	9.03446	11.2244	1.04296e-69
ENSMUSG00000036896	C1qc	1.17901	10.2155	7.57226e-64
ENSMUSG00000042228	Lyn	1.24528	5.06151	4.2114e-59
ENSMUSG00000009687	Fxyd5	1.75333	5.02134	3.52013e-58
ENSMUSG00000021998	Lcp1	1.27565	4.89256	1.23025e-53
ENSMUSG00000040809	Chil3	1.25908	14.632	1.61484e-51
ENSMUSG00000032484	Ngp	6.44727	15.9857	6.63399e-46
ENSMUSG00000069516	Lyz2	13.8471	7.02754	2.95814e-45
ENSMUSG00000025150	Cbr2	1.98526	4.27585	4.6019e-43
ENSMUSG00000051748	Wfdc21	1.0161	13.3234	1.35828e-40
ENSMUSG00000038357	Camp	6.28436	14.6269	1.5743e-39
ENSMUSG00000051439	Cd14	2.32488	6.76376	5.28405e-39
ENSMUSG00000053641	Dennd4a	1.21214	5.40735	3.87409e-38
ENSMUSG00000041112	Elmo1	0.79797	4.29283	4.17396e-37
ENSMUSG00000044258	Ctla2a	9.27468	7.08076	1.14685e-36
ENSMUSG00000018930	Ccl4	2.49607	10.3698	1.43287e-36
ENSMUSG00000025739	Gng13	2.416	12.7634	8.01991e-36
ENSMUSG00000032766	Gng11	4.54484	5.44331	9.2584e-36
ENSMUSG00000060802	B2m	2.50436	3.77659	1.25318e-34
ENSMUSG00000049775	Tmsb4x	41.1604	3.69042	3.05034e-34
ENSMUSG00000015312	Gadd45b	1.1652	5.16949	6.32753e-34
ENSMUSG00000001023	S100a5	6.40861	13.2766	3.04201e-33
ENSMUSG00000026872	Zeb2	1.19005	4.92693	4.2421e-33
ENSMUSG00000005583	Mef2c	0.712375	4.37602	4.85245e-33
ENSMUSG00000026126	Ptpn18	1.02438	4.7296	3.5689e-32
ENSMUSG00000006519	Cyba	2.10123	3.59313	1.41662e-31
ENSMUSG00000053310	Nrgn	2.50436	8.13865	2.17878e-31
ENSMUSG00000079017	Ifi27l2a	1.41647	4.13888	1.13316e-27

## Sheet: Fibroblast 1
FeatureID	FeatureName	Fibroblast 1 Average	Fibroblast 1 Log2 Fold Change	Fibroblast 1 P-Value
ENSMUSG00000026043	Col3a1	12.4715	10.485	0
ENSMUSG00000036446	Lum	4.1343	13.5366	3.45113e-273
ENSMUSG00000029661	Col1a2	6.73143	10.319	2.88736e-253
ENSMUSG00000026574	Dpt	1.95905	12.6825	1.83504e-251
ENSMUSG00000000753	Serpinf1	2.87134	9.51466	1.98588e-220
ENSMUSG00000030116	Mfap5	2.30709	10.1812	9.95474e-210
ENSMUSG00000025784	Clec3b	2.81069	8.94218	9.9573e-203
ENSMUSG00000023224	Serping1	3.46459	7.99114	2.16775e-202
ENSMUSG00000033544	Angptl1	3.08227	11.1657	3.00235e-201
ENSMUSG00000019899	Lama2	1.84567	9.75533	1.43234e-189
ENSMUSG00000022816	Fstl1	2.00124	7.7668	8.90425e-187
ENSMUSG00000001506	Col1a1	4.61682	10.8307	1.18256e-186
ENSMUSG00000026879	Gsn	39.8876	6.98332	5.18324e-181
ENSMUSG00000029718	Pcolce	1.29724	8.33392	8.63612e-181
ENSMUSG00000020473	Aebp1	1.62155	8.24023	1.89377e-178
ENSMUSG00000003477	Inmt	2.01178	14.3058	6.34237e-176
ENSMUSG00000026193	Fn1	3.55687	8.11584	1.8361e-164
ENSMUSG00000023046	Igfbp6	6.51786	7.77879	3.04267e-163
ENSMUSG00000022371	Col14a1	1.47654	9.65073	3.48524e-160
ENSMUSG00000022665	Ccdc80	1.05203	9.16273	8.28307e-158
ENSMUSG00000009281	Rarres2	1.17332	7.70905	2.67907e-157
ENSMUSG00000027204	Fbn1	2.4442	8.03172	2.39749e-156
ENSMUSG00000016494	Cd34	1.82458	7.05652	2.24932e-154
ENSMUSG00000031375	Bgn	2.46002	7.26469	8.06439e-154
ENSMUSG00000024011	Pi16	1.28406	9.70487	1.22115e-151
ENSMUSG00000017493	Igfbp4	4.93849	6.94739	2.15152e-151
ENSMUSG00000033327	Tnxb	1.01512	7.72087	2.21843e-148
ENSMUSG00000035258	Abi3bp	2.14625	7.00667	1.86199e-144
ENSMUSG00000020241	Col6a2	1.08631	7.3098	3.08201e-138
ENSMUSG00000015354	Pcolce2	1.21551	7.31329	5.81621e-129
ENSMUSG00000026586	Prrx1	1.23133	6.72833	4.93403e-127
ENSMUSG00000056569	Mpz	3.106	10.6463	2.06594e-124
ENSMUSG00000069763	Tmem100	1.00721	8.55464	1.86321e-110
ENSMUSG00000021390	Ogn	1.09158	7.90173	8.53564e-109
ENSMUSG00000036570	Fxyd1	1.30779	6.54077	1.26957e-108
ENSMUSG00000001119	Col6a1	1.28406	6.35986	2.73988e-105
ENSMUSG00000043613	Mmp3	1.10477	11.1206	8.63451e-103
ENSMUSG00000020676	Ccl11	1.26824	7.6987	2.75232e-102
ENSMUSG00000022548	Apod	2.28336	9.73333	5.93781e-102
ENSMUSG00000024164	C3	1.0784	8.14102	6.24296e-100
ENSMUSG00000027996	Sfrp2	1.56091	12.9402	7.342e-100
ENSMUSG00000041120	Nbl1	1.72966	5.75269	8.55906e-99
ENSMUSG00000025780	Itih5	1.30515	6.33823	9.83728e-98
ENSMUSG00000001020	S100a4	6.00634	5.26413	2.9849e-95
ENSMUSG00000042436	Mfap4	1.32361	13.7027	3.96965e-88
ENSMUSG00000018593	Sparc	12.2605	4.87376	6.97525e-83
ENSMUSG00000019929	Dcn	35.0625	5.00845	3.05056e-82
ENSMUSG00000057098	Ebf1	3.38813	5.76929	7.17426e-81
ENSMUSG00000028517	Plpp3	3.84954	5.22287	2.75378e-79
ENSMUSG00000037379	Spon2	1.9195	4.86524	1.97508e-71

## Sheet: Fibroblast 2
FeatureID	FeatureName	Fibroblast 2 Average	Fibroblast 2 Log2 Fold Change	Fibroblast 2 P-Value
ENSMUSG00000062515	Fabp4	18.2593	12.019	0
ENSMUSG00000054690	Emcn	2.24449	11.4731	8.72217e-208
ENSMUSG00000026921	Egfl7	2.73979	9.80605	1.03606e-206
ENSMUSG00000020717	Pecam1	2.70856	9.4218	1.50163e-191
ENSMUSG00000039167	Adgrl4	1.7001	12.4883	5.05733e-181
ENSMUSG00000031871	Cdh5	1.61978	11.0036	3.35167e-177
ENSMUSG00000029648	Flt1	3.05215	9.72594	6.76439e-171
ENSMUSG00000020154	Ptprb	1.69564	10.8995	8.51645e-169
ENSMUSG00000062960	Kdr	1.60639	10.4681	6.48791e-157
ENSMUSG00000034845	Plvap	1.94998	9.68563	1.18588e-148
ENSMUSG00000056492	Adgrf5	1.38328	9.60665	3.82381e-144
ENSMUSG00000001946	Esam	1.36543	8.43597	3.2924e-131
ENSMUSG00000041134	Cyyr1	1.91428	10.1996	7.34856e-124
ENSMUSG00000045954	Cavin2	3.33327	7.42065	1.30225e-121
ENSMUSG00000001240	Ramp2	2.41851	7.20992	3.8885e-117
ENSMUSG00000026814	Eng	1.10216	7.9422	2.65561e-111
ENSMUSG00000004655	Aqp1	2.22218	7.99927	1.25317e-106
ENSMUSG00000061353	Cxcl12	6.55051	7.94496	2.56355e-106
ENSMUSG00000045092	S1pr1	1.10663	8.75536	4.14273e-105
ENSMUSG00000022579	Gpihbp1	1.004	14.316	3.71172e-100
ENSMUSG00000079018	Ly6c1	6.31402	6.20103	5.52772e-94
ENSMUSG00000029802	Abcg2	1.20479	7.29255	1.94457e-87
ENSMUSG00000038811	Gngt2	1.35651	7.40862	4.66795e-87
ENSMUSG00000002944	Cd36	1.58408	8.31332	2.15426e-85
ENSMUSG00000048960	Prex2	1.11109	7.18546	1.45387e-74
ENSMUSG00000031502	Col4a1	2.6327	5.91982	1.41297e-73
ENSMUSG00000022661	Cd200	1.69564	6.3552	5.55874e-73
ENSMUSG00000053062	Jam2	1.04862	6.75639	7.59235e-73
ENSMUSG00000039831	Arhgap29	1.36543	5.957	4.13741e-72
ENSMUSG00000009687	Fxyd5	3.09231	5.92617	7.00902e-70
ENSMUSG00000039706	Ldb2	1.49484	7.32588	1.0893e-69
ENSMUSG00000025810	Nrp1	1.51269	6.47057	5.06335e-69
ENSMUSG00000026728	Vim	17.532	5.44725	1.36042e-66
ENSMUSG00000023959	Clic5	1.33866	6.38069	5.71168e-66
ENSMUSG00000031503	Col4a2	1.36097	5.78452	1.9497e-62
ENSMUSG00000027800	Tm4sf1	4.81472	5.66048	2.36449e-62
ENSMUSG00000032035	Ets1	1.10216	5.97427	1.21939e-59
ENSMUSG00000048120	Entpd1	1.32527	5.83845	9.50936e-57
ENSMUSG00000073599	Ecscr	1.28065	5.52874	6.14116e-55
ENSMUSG00000094686	Ccl21a	3.67239	12.3749	3.19373e-54
ENSMUSG00000007655	Cav1	4.0963	5.06476	4.85706e-54
ENSMUSG00000038729	Pakap	1.18248	5.69934	7.28846e-54
ENSMUSG00000027500	Stmn2	1.1691	6.6399	1.72992e-53
ENSMUSG00000005583	Mef2c	1.47699	5.59472	8.98479e-50
ENSMUSG00000096054	Syne1	1.27619	5.66071	7.63101e-48
ENSMUSG00000022799	Arhgap31	1.27173	5.53933	7.209e-45
ENSMUSG00000033278	Ptprm	1.83397	5.7086	1.29367e-44
ENSMUSG00000033174	Mgll	1.3699	5.32796	1.73142e-42
ENSMUSG00000029309	Sparcl1	3.57869	5.29878	1.21408e-41
ENSMUSG00000016494	Cd34	1.17356	5.07872	2.65325e-40

## Sheet: Secretory cells
FeatureID	FeatureName	Secretory cells Average	Secretory cells Log2 Fold Change	Secretory cells P-Value
ENSMUSG00000026417	Pigr	3.15673	5.77767	0
ENSMUSG00000026961	Lrrc26	1.42694	5.54644	0
ENSMUSG00000027481	Bpifb2	71.1405	6.46174	0
ENSMUSG00000042845	Wfdc12	8.86825	6.36309	0
ENSMUSG00000028415	Spink4	2.41801	6.4526	0
ENSMUSG00000029161	Cgref1	1.25853	6.33372	0
ENSMUSG00000029189	Sel1l3	1.05821	6.70726	0
ENSMUSG00000029359	Tesc	2.57089	5.6809	0
ENSMUSG00000029992	Gfpt1	2.66536	5.3353	0
ENSMUSG00000030413	Pglyrp1	5.90297	5.29219	0
ENSMUSG00000030954	Gp2	18.8186	5.92793	0
ENSMUSG00000030717	Nupr1	30.9677	6.03382	0
ENSMUSG00000066108	Muc5b	188.853	6.19897	0
ENSMUSG00000035930	Chst4	1.11647	6.51266	0
ENSMUSG00000056271	Lman1l	3.42461	6.42841	0
ENSMUSG00000020581	Agr2	32.4546	6.39338	0
ENSMUSG00000004151	Etv1	2.3062	5.82838	0
ENSMUSG00000021556	Golm1	1.09788	5.47962	0
ENSMUSG00000021749	Oit1	1.37201	5.83677	0
ENSMUSG00000022061	Nkx3-1	1.06695	6.28024	0
ENSMUSG00000022026	Olfm4	3.90225	6.00662	0
ENSMUSG00000022132	Cldn10	3.1971	6.21167	0
ENSMUSG00000047295	Smgc	10.3092	6.57129	0
ENSMUSG00000044021	Muc19	9.5193	6.52373	0
ENSMUSG00000044217	Aqp5	3.39007	6.3656	0
ENSMUSG00000037280	Galnt6	1.2484	6.38588	0
ENSMUSG00000096215	Smim22	1.40614	5.41606	0
ENSMUSG00000024028	Tff2	239.731	6.55276	0
ENSMUSG00000075010	AW112010	1.83591	5.61886	0
ENSMUSG00000059149	Mfsd4a	1.19583	5.07474	8.57679e-295
ENSMUSG00000074489	Bglap3	2.13695	5.82063	1.00736e-291
ENSMUSG00000017723	Wfdc2	25.0652	4.74428	8.47403e-285
ENSMUSG00000060227	Casc4	1.05321	4.87337	1.39984e-278
ENSMUSG00000020577	Tspan13	1.56775	4.54373	2.56671e-254
ENSMUSG00000020841	Cpd	1.99559	4.21234	8.04968e-233
ENSMUSG00000003355	Fkbp11	1.08179	4.31602	2.63018e-226
ENSMUSG00000027006	Dnajc10	1.948	4.13493	2.82299e-226
ENSMUSG00000038991	Txndc5	1.04517	4.21929	6.13252e-226
ENSMUSG00000096956	Snhg18	1.66875	4.13053	1.95062e-222
ENSMUSG00000038372	Gmds	1.70135	4.0951	3.78478e-211
ENSMUSG00000024516	Sec11c	2.76358	3.95576	1.64299e-210
ENSMUSG00000032353	Tmed3	3.31183	3.90394	1.47402e-209
ENSMUSG00000027422	Rrbp1	5.01082	3.8971	3.79442e-209
ENSMUSG00000036155	Mgat5	1.71397	4.0566	3.34618e-204
ENSMUSG00000031608	Galnt7	1.34288	3.84233	1.46352e-190
ENSMUSG00000056050	Mia3	1.13395	3.52734	4.33226e-167
ENSMUSG00000022136	Dnajc3	1.85617	3.41852	2.14927e-161
ENSMUSG00000020225	Tmbim4	1.29224	3.40873	2.09569e-158
ENSMUSG00000031770	Herpud1	1.02103	3.42984	9.16482e-158
ENSMUSG00000023043	Krt18	2.75872	3.43289	7.62437e-157

## Sheet: Epithelial 
FeatureID	FeatureName	Epithelial 1 Average	Epithelial 1 Log2 Fold Change	Epithelial 1 P-Value
ENSMUSG00000105361	AY036118	10.0336	2.76529	1.01866e-78
ENSMUSG00000075402	Krt76	2.13842	2.74226	1.00676e-56
ENSMUSG00000028435	Aqp3	1.55688	2.37064	2.69098e-52
ENSMUSG00000042306	S100a14	3.05596	2.28418	4.45075e-50
ENSMUSG00000038900	Rpl12	11.1202	2.24704	7.87724e-50
ENSMUSG00000061983	Rps12	32.378	2.23568	1.97925e-49
ENSMUSG00000053522	Lgals7	25.3565	2.19948	1.70292e-47
ENSMUSG00000067274	Rplp0	31.8104	2.17821	1.22151e-46
ENSMUSG00000067006	Serpinb5	2.20259	2.17652	7.56437e-45
ENSMUSG00000058773	Hist1h1b	1.13039	2.32478	5.82903e-44
ENSMUSG00000045545	Krt14	39.6526	2.10611	6.21605e-43
ENSMUSG00000054146	Krt15	2.38155	2.24791	7.56357e-43
ENSMUSG00000008668	Rps18	8.08971	2.09919	8.77149e-43
ENSMUSG00000053797	Krt16	1.22486	2.64436	1.79841e-41
ENSMUSG00000047281	Sfn	6.41286	2.06195	2.26283e-40
ENSMUSG00000050335	Lgals3	4.05681	2.05287	4.70575e-40
ENSMUSG00000060962	Dmkn	4.29796	2.0711	6.54272e-40
ENSMUSG00000039323	Igfbp2	3.82284	2.02369	1.58306e-38
ENSMUSG00000028148	Them5	1.61109	2.04335	6.91677e-38
ENSMUSG00000044041	Krt13	16.3476	2.14727	1.2612e-37
ENSMUSG00000024608	Rps14	19.3502	1.96361	4.73417e-37
ENSMUSG00000030793	Pycard	1.14554	2.02631	1.27606e-36
ENSMUSG00000068874	Selenbp1	1.07977	2.07232	2.6843e-34
ENSMUSG00000012848	Rps5	20.0808	1.88023	1.07479e-33
ENSMUSG00000027533	Fabp5	14.8422	1.93098	1.4145e-33
ENSMUSG00000062328	Rpl17	13.636	1.87458	1.8183e-33
ENSMUSG00000049517	Rps23	16.4847	1.86938	2.53666e-33
ENSMUSG00000037805	Rpl10a	14.8876	1.85652	8.7479e-33
ENSMUSG00000058546	Rpl23a	8.14432	1.85753	1.19426e-32
ENSMUSG00000007892	Rplp1	21.0936	1.84998	1.20341e-32
ENSMUSG00000020372	Rack1	7.05379	1.85299	1.42303e-32
ENSMUSG00000032348	Gsta4	2.50392	1.90116	4.34758e-32
ENSMUSG00000025362	Rps26	23.7701	1.81393	2.99777e-31
ENSMUSG00000032518	Rpsa	19.3039	1.81124	3.78825e-31
ENSMUSG00000034634	Ly6d	5.57702	1.87985	4.54065e-31
ENSMUSG00000052146	Rps10	19.5224	1.79789	1.16917e-30
ENSMUSG00000058354	Krt6a	5.02259	1.85455	3.88661e-30
ENSMUSG00000044533	Rps2	12.5451	1.78489	4.44114e-30
ENSMUSG00000008683	Rps15a	21.0071	1.78261	4.61712e-30
ENSMUSG00000074199	Krtdap	10.9807	1.85016	6.42499e-30
ENSMUSG00000074129	Rpl13a	9.65496	1.77967	6.73712e-30
ENSMUSG00000006333	Rps9	18.7519	1.7471	8.0858e-29
ENSMUSG00000035557	Krt17	2.7917	2.0423	8.60781e-29
ENSMUSG00000004951	Hspb1	2.8471	1.78152	1.07801e-28
ENSMUSG00000012405	Rpl15	14.4153	1.74298	1.29495e-28
ENSMUSG00000030744	Rps3	14.8844	1.72408	5.3902e-28
ENSMUSG00000058558	Rpl5	6.56392	1.72469	7.82869e-28
ENSMUSG00000047215	Rpl9	17.5757	1.71249	1.42646e-27
ENSMUSG00000071858	Gm94	0.918343	1.82762	4.62589e-27
ENSMUSG00000090137	Uba52	1.43531	1.71534	1.1366e-26

## Sheet: Epithelial 2
FeatureID	FeatureName	Epithelial 2 Average	Epithelial 2 Log2 Fold Change	Epithelial 2 P-Value
ENSMUSG00000034813	Grip1	2.22895	6.63224	0
ENSMUSG00000048078	Tenm4	1.1747	6.22734	2.2466201e-316
ENSMUSG00000028370	Pappa	2.20431	6.54604	1.20079e-255
ENSMUSG00000025927	Tfap2b	1.0792	4.41254	5.826e-221
ENSMUSG00000004085	Map3k20	1.41191	3.99738	1.95533e-195
ENSMUSG00000034751	Mast4	1.67375	4.02089	5.68093e-195
ENSMUSG00000025064	Col17a1	1.23452	3.9874	5.68093e-195
ENSMUSG00000022510	Trp63	1.43046	4.05323	5.18842e-184
ENSMUSG00000038679	Trps1	3.8392	3.76115	1.94939e-180
ENSMUSG00000029772	Ahcyl2	1.07425	3.74966	2.1556e-170
ENSMUSG00000026605	Cenpf	1.00675	3.66366	1.4312e-152
ENSMUSG00000054889	Dsp	2.01317	3.17245	3.95394e-136
ENSMUSG00000031841	Cdh13	1.25979	3.50258	8.56376e-127
ENSMUSG00000032238	Rora	1.14462	3.28562	1.15881e-126
ENSMUSG00000026131	Dst	1.06593	3.10908	2.20249e-122
ENSMUSG00000031613	Hpgd	1.15102	3.01309	3.35474e-119
ENSMUSG00000031762	Mt2	5.07036	2.67661	3.5843e-106
ENSMUSG00000027210	Meis2	1.20637	2.90816	5.41018e-105
ENSMUSG00000021458	Aopep	1.48197	2.71927	1.73842e-101
ENSMUSG00000029838	Ptn	1.09888	2.45968	2.57434e-83
ENSMUSG00000045962	Wnk1	1.07601	2.44305	6.92765e-81
ENSMUSG00000031757	Mt4	23.3093	2.35055	1.3566e-79
ENSMUSG00000054676	1600014C10Rik	1.49812	2.38481	2.58145e-79
ENSMUSG00000028033	Kcnq5	0.690678	2.78784	2.93075e-77
ENSMUSG00000029673	Auts2	0.88982	2.4843	1.49668e-72
ENSMUSG00000005087	Cd44	0.813042	2.31407	5.91046e-70
ENSMUSG00000054717	Hmgb2	2.02901	2.17092	1.35527e-66
ENSMUSG00000031925	Maml2	0.766016	2.36743	2.36892e-65
ENSMUSG00000019851	Perp	2.54214	2.09883	1.63806e-64
ENSMUSG00000069833	Ahnak	1.30442	2.11937	5.48846e-62
ENSMUSG00000003955	Fam162a	1.42166	2.06797	1.22001e-61
ENSMUSG00000031760	Mt3	1.9767	2.10638	3.64271e-58
ENSMUSG00000031765	Mt1	8.57509	1.92797	3.00821e-56
ENSMUSG00000061527	Krt5	9.33551	1.91995	4.22702e-56
ENSMUSG00000020913	Krt24	0.845992	2.05936	4.64852e-56
ENSMUSG00000059668	Krt4	4.09768	2.27507	3.10591e-55
ENSMUSG00000058056	Palld	0.518888	2.17843	1.20128e-54
ENSMUSG00000029108	Pcdh7	0.223615	2.48498	3.37345e-50
ENSMUSG00000026434	Nucks1	1.17118	1.88125	5.37177e-50
ENSMUSG00000041126	H2afv	1.02962	1.8802	7.6163e-50
ENSMUSG00000074199	Krtdap	8.09091	1.85912	1.022e-48
ENSMUSG00000063130	Calml3	1.66495	1.79995	4.38624e-47
ENSMUSG00000027533	Fabp5	10.1962	1.73863	1.2612e-43
ENSMUSG00000030654	Arl6ip1	1.40391	1.75048	2.84302e-43
ENSMUSG00000071858	Gm94	0.673563	1.80303	1.66578e-42
ENSMUSG00000027763	Mbnl1	0.832716	1.73748	4.51923e-41
ENSMUSG00000066551	Hmgb1	3.09877	1.64914	1.38718e-40
ENSMUSG00000036617	Etl4	0.85415	1.74611	3.36522e-40
ENSMUSG00000022377	Asap1	0.315748	1.8156	5.72691e-39
ENSMUSG00000045095	Magi1	0.715151	1.68585	1.96629e-36

## Sheet: Epithelial 3
FeatureID	FeatureName	Epithelial 3 Average	Epithelial 3 Log2 Fold Change	Epithelial 3 P-Value
ENSMUSG00000042459	Bpifa2	3.00074	6.68679	7.81e-112
ENSMUSG00000096278	Dcpp2	65.5836	4.63258	1.59e-54
ENSMUSG00000057417	Dcpp3	10.5052	4.60406	7.95e-53
ENSMUSG00000096445	Dcpp1	120.856	4.35799	1.77e-46
ENSMUSG00000022748	Cmss1	10.1269	1.79312	0.000204708
ENSMUSG00000058354	Krt6a	6.15437	1.8115	0.000335483
ENSMUSG00000045545	Krt14	39.2636	1.65674	0.00186404
ENSMUSG00000071858	Gm94	1.00802	1.62634	0.00788191
ENSMUSG00000075402	Krt76	1.73359	1.73872	0.00840514
ENSMUSG00000028435	Aqp3	1.26974	1.53214	0.0114881
ENSMUSG00000105361	AY036118	6.95509	1.51051	0.011824
ENSMUSG00000047281	Sfn	5.55837	1.42512	0.0302802
ENSMUSG00000029635	Cdk8	2.38142	1.42361	0.0318985
ENSMUSG00000032348	Gsta4	2.30109	1.40567	0.0318985
ENSMUSG00000050335	Lgals3	3.48014	1.40378	0.0325179
ENSMUSG00000042306	S100a14	2.23112	1.30953	0.0504803
ENSMUSG00000054146	Krt15	1.80615	1.34463	0.0592375
ENSMUSG00000063130	Calml3	1.94867	1.25026	0.0751293
ENSMUSG00000032294	Pkm	1.84242	1.2095	0.0794566
ENSMUSG00000053797	Krt16	0.888821	1.51674	0.0796053
ENSMUSG00000061527	Krt5	10.3989	1.22261	0.0869109
ENSMUSG00000067274	Rplp0	22.376	1.18499	0.10568
ENSMUSG00000068874	Selenbp1	0.824038	1.24304	0.107768
ENSMUSG00000039145	Camk1d	6.27875	1.17834	0.114205
ENSMUSG00000039323	Igfbp2	2.85045	1.17284	0.114282
ENSMUSG00000067006	Serpinb5	1.4926	1.12995	0.114282
ENSMUSG00000053522	Lgals7	17.1778	1.14201	0.119985
ENSMUSG00000008668	Rps18	5.71903	1.14189	0.120658
ENSMUSG00000059796	Eif4a1	1.34748	1.11033	0.1229
ENSMUSG00000027533	Fabp5	11.508	1.16829	0.122927
ENSMUSG00000037805	Rpl10a	11.6583	1.13204	0.126744
ENSMUSG00000031029	Eif3f	1.62216	1.0783	0.139136
ENSMUSG00000034634	Ly6d	4.36896	1.14922	0.139178
ENSMUSG00000030793	Pycard	0.80849	1.09506	0.143971
ENSMUSG00000062328	Rpl17	10.329	1.09459	0.143971
ENSMUSG00000035202	Lars2	1.83465	1.07244	0.144988
ENSMUSG00000020372	Rack1	5.37179	1.08803	0.147088
ENSMUSG00000033307	Mif	3.15622	1.07953	0.154473
ENSMUSG00000056737	Capg	0.875864	1.05003	0.161311
ENSMUSG00000058135	Gstm1	1.0132	1.03003	0.173475
ENSMUSG00000032518	Rpsa	14.4673	1.03457	0.179291
ENSMUSG00000042808	Gpx2	1.41486	1.02031	0.179511
ENSMUSG00000028148	Them5	1.0728	1.01804	0.179961
ENSMUSG00000028495	Rps6	4.89499	1.03348	0.181223
ENSMUSG00000060036	Rpl3	7.10279	1.03157	0.181332
ENSMUSG00000037742	Eef1a1	17.0249	1.02701	0.182047
ENSMUSG00000007892	Rplp1	15.3924	1.02148	0.187863
ENSMUSG00000031760	Mt3	1.8502	1.03287	0.193677
ENSMUSG00000044533	Rps2	9.40388	1.01656	0.194552
ENSMUSG00000078812	Eif5a	2.25963	0.972378	0.196919

## Sheet: RBC
FeatureID	FeatureName	Red blood cells Average	Red blood cells Log2 Fold Change	Red blood cells P-Value
ENSMUSG00000025889	Snca	1.03484	6.33421	0
ENSMUSG00000073940	Hbb-bt	196.569	10.0599	0
ENSMUSG00000052305	Hbb-bs	1294.81	9.70367	0
ENSMUSG00000069919	Hba-a1	1021.55	9.82746	0
ENSMUSG00000069917	Hba-a2	27.372	9.96595	0
ENSMUSG00000025270	Alas2	3.71825	9.26183	0
ENSMUSG00000029922	Mkrn1	2.03722	4.39312	4.02396e-196
ENSMUSG00000038871	Bpgm	1.22157	4.01242	4.87166e-152
ENSMUSG00000022051	Bnip3l	1.16888	2.57963	1.95884e-61
ENSMUSG00000037062	Sh3glb1	0.800471	0.94029	8.18035e-08
ENSMUSG00000039236	Isg20	0.668113	0.401155	0.043031
ENSMUSG00000050708	Ftl1	3.5998	0.0728352	0.857966
