# Supplementary material for: Repurposing Metformin for periodontal disease management as a form of oral-systemic preventive medicine
Source: J Transl Med. 2023 Oct 10;21:655. doi: 10.1186/s12967-023-04456-1 (PMC10563330; doi:10.1186/s12967-023-04456-1)
Supplement: Supplementary file 2 — Additional file 2. Global distinguishing comparison between all samples using gingiva control as guide of expression- Upregulated genes. [file 12967_2023_4456_MOESM2_ESM.csv]

FeatureID	FeatureName	Control Average	Control Log2 Fold Change	Control P-Value	Metformin Average	Metformin Log2 Fold Change	Metformin P-Value	Disease Average	Disease Log2 Fold Change	Disease P-Value	Disease Metformin Average	Disease Metformin Log2 Fold Change	Disease Metformin P-Value
ENSMUSG00000096278	Dcpp2	6.766863892526419	1.116201007571494	6.112197040463512e-09	6.018885272643257	1.124588825512636	8.937354253573005e-12	0.3528359856253733	-3.8272619498095715	4.470427040784691e-71	2.090475065635833	-1.0501395507258575	5.271706474353823e-07
ENSMUSG00000051177	Plcb1	1.0229659508011415	0.9988667665410111	1.535507060061161e-08	0.3790716491389381	-0.927354751532069	3.715676267778258e-08	0.34407224084202176	-1.0263946709964384	1.6071902899047006e-08	0.8904073703451446	0.7556465610784427	1.056868353689367e-05
ENSMUSG00000064360	mt-Nd3	1.9240293056776188	0.935937281693851	5.764063381361487e-08	0.9187846409027105	-0.5099166899729228	0.003718247585039476	0.9649645071233888	-0.3803211582218296	0.0883907176731105	1.1754234479766832	-0.0099037043657825	1
ENSMUSG00000057417	Dcpp3	1.0549653822313658	1.0285986474739093	2.0062551734828696e-07	0.9671417272660111	1.0940830522178309	5.709944575181933e-11	0.06496602111136734	-3.637725450275512	9.814352894801817e-61	0.38209298226844596	-0.85268276647	7.714970715994516e-05
ENSMUSG00000064345	mt-Nd2	6.382870715363726	0.8380525910331418	2.455478584133515e-06	2.959363858028985	-0.656176686345199	9.34644734191638e-05	3.832614213188788	-0.13364121656341887	0.7223050455755343	4.146662482834789	0.016776485977120004	1
ENSMUSG00000096445	Dcpp1	13.004467347746587	0.9221628385457299	3.6236956351639204e-06	10.70278559450772	0.663769666657295	0.0002207035761675556	1.4515428587903454	-2.827092755112452	2.3626694099844836e-45	7.456492046007053	-0.13915889694001304	0.7836990233454388
ENSMUSG00000030717	Nupr1	17.203757813609762	0.8195951029103417	3.883373425921808e-06	9.410917798133353	-0.35387961819896585	0.061577984286966765	5.310448306329188	-1.3125964896342146	9.051428680955077e-15	15.225858884000608	0.6084951655278394	0.0003957205050353901
ENSMUSG00000059668	Krt4	2.9198211361372204	0.886558694715485	1.2089603970549696e-05	2.166038159455828	0.36896724564995975	0.07842603312192124	2.0284258849640118	0.1963959117939843	0.5673993073587765	0.2355132852007976	-3.290929677012211	1.1443824592533535e-51
ENSMUSG00000024125	Sbpl	1.9491717160870807	1.4467965327757648	6.152621408960666e-05	1.5559603671014943	1.2366100421265913	0.00010243287455662883	0.16879734517498962	-2.8524746099731177	3.1047666968363655e-13	0.12622140580825275	-3.2398688074937296	9.602453326516815e-15
ENSMUSG00000064341	mt-Nd1	7.700942533799159	0.740134940758089	6.589895238925748e-05	3.8383250160442715	-0.610421474858122	0.0003193954706356951	5.039153250427173	-0.06155963471770187	0.9610173420327763	5.230580769045557	0.009954571027011916	1
ENSMUSG00000064354	mt-Co2	18.610716941573596	0.7285037460563832	8.203432155347286e-05	9.096372168259377	-0.6583299797862159	7.577633232107145e-05	11.962702145465885	-0.10667851952024154	0.8063262880912879	13.45940209609326	0.1174153354709846	0.7725930952481876
ENSMUSG00000064358	mt-Co3	17.767811283502844	0.7024583347239952	0.00020303093999823296	9.02421081956863	-0.6103212728559475	0.0003101463630214819	11.528515746308095	-0.11354929521607016	0.790892750135528	12.934586777206315	0.10521882152242679	0.8267640569052583
ENSMUSG00000031760	Mt3	1.344991975035463	0.7130890151036511	0.00020948461345497748	1.1054759309802207	0.4098874736485628	0.020561711891891713	0.8378902077647905	-0.18035339147660895	0.5894920934226222	0.3932364680104309	-1.4519035912291514	1.0426345732371705e-15
ENSMUSG00000064367	mt-Nd5	1.704604633013223	0.7022569607857657	0.0002923039390540617	0.8169802485589199	-0.7195614828675885	2.145418347255204e-05	1.1920598067267607	0.030414642156274263	1	1.2139970524681696	0.0635712183790536	0.9626317464005685
ENSMUSG00000064363	mt-Nd4	10.227627798079338	0.6605531949036081	0.0006133349268456952	5.2144808607856294	-0.6429104550602678	0.00011882447778385832	7.048337000106	-0.03852913947706904	1	7.610572166170268	0.10690879040467438	0.8168066811123459
ENSMUSG00000056071	S100a9	1.2728662724467035	1.6972559349625251	0.0009631929087033691	0.12186584612918468	-2.6636929421098814	2.487441163005203e-07	1.0842276426533475	1.5059504171283402	0.0015176028445483482	0.0021429780273048006	-8.26632010374374	1.4021550016617487e-25
ENSMUSG00000065947	mt-Nd4l	1.434895139529903	0.6356945958140889	0.0013736605453470842	0.7063428280558885	-0.7321799466787511	1.0150570327504468e-05	0.9899221281368465	-0.060561473048348274	0.9627140633319636	1.1595654105746276	0.2413156843252111	0.34830754667062513
ENSMUSG00000064357	mt-Atp6	19.358640160319716	0.6102317375556883	0.002480285077831602	10.306347313733664	-0.6092396280062955	0.0003151142827945696	13.524172846430009	-0.06129110543655436	0.961542494690518	15.124924618914552	0.1512762045495437	0.6578874502982026
ENSMUSG00000064370	mt-Cytb	19.007916233294797	0.5554313955819756	0.00770257841972737	10.750543831504292	-0.5473040826445486	0.0012847851818898154	13.335180785015122	-0.10677932206875251	0.8033299425567808	15.596165487118878	0.19148624255387148	0.5195907275947721
ENSMUSG00000064351	mt-Co1	14.768753460014594	0.5331954817332174	0.013027497805997924	8.761765084600006	-0.47717450261373706	0.006473079898132847	10.486773214234908	-0.10563765624151245	0.8079872725775479	11.948173991237915	0.14244578565313804	0.6923251532385153
ENSMUSG00000021699	Pde4d	5.487648526541973	0.5017089261444265	0.020110206736651138	3.0098169171758338	-0.6584181313224176	5.16259993365183e-05	3.752597412992969	-0.20743347326049322	0.46285836604184094	5.253510633937719	0.4407955165948303	0.016751588469544686
ENSMUSG00000105888	BC037156	1.8544432405039561	0.8955597627810326	0.039727070117681756	0.7734139571294448	-0.8014669542833922	0.02870222361084449	1.754463602388803	0.8735993312913899	0.015798766900799104	0.46524052972787217	-1.5532847680341646	5.347585500751381e-05
ENSMUSG00000039145	Camk1d	3.613904041683278	0.44765933591904883	0.04223868750436315	2.1051052363912355	-0.5978166015568773	0.00018647328228909506	2.8535515079356597	0.01298344668523188	1	3.2009662793851805	0.2312707306005748	0.33906103850443586
ENSMUSG00000004151	Etv1	1.0704571704634587	0.4565629788816351	0.05649168996121325	0.564565240482992	-0.7753249025457407	2.905988203704611e-06	0.49458003168653847	-0.945742113200335	7.987446170697843e-08	1.4098652441638282	1.0798528143028019	2.388774357827577e-12
ENSMUSG00000029635	Cdk8	1.158328625025821	0.43518229508418743	0.05777784733691751	0.8091952067914535	-0.2543686439009605	0.20831252249235643	0.9657265718871585	0.10665004850893486	0.790892750135528	0.7980450173683077	-0.249462755343237	0.3288960234585876
ENSMUSG00000047295	Smgc	4.641695303573104	0.4225913617143022	0.08973984241344311	1.4243632187629767	-1.7466538383694328	1.5254784898311376e-29	1.4050569082003932	-1.6704853316243962	6.099811201824029e-23	8.698562110632915	1.9728240409611948	3.64259261834574e-45
ENSMUSG00000030067	Foxp1	1.423212807420456	0.3870774689526541	0.12908691227225155	0.837341127027678	-0.6393427242332566	0.00010243287455662883	1.1968227115003214	0.0736753079521161	0.8917682422263387	1.3250033142825581	0.26618030121226377	0.2558453037193639
ENSMUSG00000098178	Gm42418	84.2359636026506	0.3689580359336606	0.13287749217611833	48.805774251321644	-0.6862649877733515	1.0150570327504468e-05	75.9294658353402	0.19253385661641254	0.45818134198168264	76.65432403669271	0.20326810734216227	0.43301952914701247
ENSMUSG00000026417	Pigr	1.3990862519770328	0.3666540517187652	0.16589377388086776	1.0681975579013916	-0.14650385175799396	0.6065962152868248	0.8472255011209694	-0.5582125404016509	0.003282447067461179	1.3779348715569868	0.3556446567727293	0.08025433730807252
ENSMUSG00000092341	Malat1	52.06155115452602	0.3480782726550684	0.18961094790827024	32.18515921480605	-0.5846476619235936	0.000347504325924655	46.46499380894833	0.15050562823766178	0.6100501992043107	46.884930472585346	0.16187587275201665	0.5918647493861201
ENSMUSG00000069917	Hba-a2	3.876248586662816	0.35887644305955124	0.18999066091460837	3.4862015884081012	0.19695523799482717	0.3913403792499436	2.9571923158083395	-0.1427085839574065	0.6880473367515507	2.434637336820984	-0.48481402699982024	0.016337816278419397
ENSMUSG00000038679	Trps1	1.648732609881085	0.34450285666702063	0.23137461035112122	1.1158060825562819	-0.41327696009226655	0.024875135752456878	1.6553951830987415	0.3867399994666083	0.06096788199493058	1.159779708377358	-0.2982041291054862	0.2337164173778954
ENSMUSG00000036155	Mgat5	0.791604982285789	0.30870051298140866	0.3188098643341605	0.47892978104086215	-0.6653642220649604	8.672605472977012e-05	0.4993429364600991	-0.5404877833466779	0.006554656969298385	1.0264864750789995	0.8662256530524525	8.418163362105997e-08
ENSMUSG00000024975	Pdcd4	1.4920369813695895	0.2889861761211691	0.3332775363869971	1.0288232120390137	-0.43485860617261	0.011166393508031065	0.981158383353495	-0.48501694521912453	0.011489373086231049	1.7664567879073472	0.6469853528779357	6.73206866353427e-05
ENSMUSG00000092274	Neat1	1.0318546817539815	0.30072937478827444	0.34889550810993036	0.6174136970967539	-0.6941428393048564	5.391542415772495e-05	0.8845666745456849	0.021329644471383913	1	1.099562025810093	0.4429111211975454	0.025145939187631344
ENSMUSG00000044041	Krt13	6.107827983308702	0.2803037136293711	0.40892585699151796	6.75771567884415	0.5859662861567507	0.00042278324989016616	5.5567857412177455	0.11652930360164726	0.7798779749258817	1.9648965532357716	-1.657183208522801	2.5616530275400265e-19
ENSMUSG00000008575	Nfib	1.251533318159887	0.26466359641417825	0.40995995402366375	0.8434793330366419	-0.5047920473550601	0.0027868879341833136	1.2080631667659245	0.2179498466043485	0.3928552439743532	1.139207119315232	0.09699990081966443	0.8489618640315788
ENSMUSG00000022748	Cmss1	3.5019060316774926	0.2502121361978762	0.43324650184865826	2.6373326110709057	-0.3015062893594922	0.10505863761067831	3.297454232831513	0.15259802691030666	0.6031524285495894	2.9858112854437784	-0.040261049405253546	1
ENSMUSG00000015932	Dstn	1.9738061990135234	0.2181058121707654	0.5392427282696693	1.7025287496082164	-0.058248441870721646	0.9245892583293278	1.5940489696152802	-0.17800734024703568	0.548424644542323	1.805244690201564	0.05838114705493347	0.9639821709848148
ENSMUSG00000020841	Cpd	0.8721114883443694	0.22523995769363445	0.540579692549599	0.5212983737368809	-0.7718457838524835	1.5348628138086628e-06	0.6938599674123163	-0.19883649437769835	0.4958947091695362	1.1274207401650556	0.7610608285528196	1.8795031122670003e-06
ENSMUSG00000044021	Muc19	3.7705996701947737	0.18244987522942457	0.6504747237681372	2.2380497958048915	-0.827710482642529	1.9754295023571192e-07	3.409096720723775	0.0004042354515430002	1	4.780341085508819	0.669695026470063	4.7674613547049224e-05
ENSMUSG00000030954	Gp2	7.4731370576649425	0.16874634746006034	0.6871791916528686	6.738851923792212	-0.021076089266903075	1	4.2117414331642165	-0.8698030015951796	3.507603016402676e-07	9.26323682082773	0.60656711136944	0.0002702253624736899
ENSMUSG00000037822	Smim14	0.8205568488178968	0.14108917210408323	0.7785665391366685	0.6187611081718922	-0.4171288920825874	0.0165487368443485	0.6138431672164972	-0.39731095245801357	0.05600870969006356	1.0706318224414784	0.6824186564301002	2.3700156781666846e-05
ENSMUSG00000029992	Gfpt1	1.0587748383540116	0.1424848169463754	0.7785665391366685	0.7469148726517228	-0.5449585596459005	0.0012104998608917996	0.8434151773021208	-0.2806679127683491	0.25146890232100066	1.3942215045645032	0.7036883979372357	1.4942180665965768e-05
ENSMUSG00000027422	Rrbp1	2.1228829152797273	0.12811242493962172	0.8119125704263562	1.5562597917848584	-0.4860417413983227	0.0039040362542069693	1.7335068213851361	-0.24935474244403577	0.3223189806642304	2.7314397936026986	0.6379687354504999	9.393112837391269e-05
ENSMUSG00000066108	Muc5b	72.2686841752297	0.11049819302878383	0.8781443200731558	53.093835141778776	-0.5006159829223247	0.0030179627554094246	51.77944295528731	-0.5056081361985294	0.00838993678202805	103.84892950099336	0.8552160257092263	3.105162098987734e-08
ENSMUSG00000027481	Bpifb2	27.07101106248681	0.10775064393605938	0.8800333804964897	21.108242478434896	-0.3872624452840201	0.030026453736834758	19.057525096161836	-0.5397845961996177	0.004272259747694333	37.70569839042796	0.7835218095930196	6.55606702585982e-07
ENSMUSG00000027523	Gnas	1.3866420286430567	0.10075198390132539	0.8906617963745604	1.2086277343991498	-0.1705782304402213	0.48647548826684034	1.320467719421956	0.013946101946774758	1	1.3828637210197878	0.10039384486191333	0.8252972343648824
ENSMUSG00000036371	Serbp1	1.1801695067956566	0.09541397591030404	0.9050140131996007	1.1617677714526697	0.08073262121615787	0.8459942111750254	1.165768572376706	0.07972752196261185	0.8777962569259454	0.9542681155588276	-0.2909942399304084	0.20899281106489676
ENSMUSG00000023010	Tmbim6	0.8883651678009913	0.07670262058199415	0.9586911772938799	0.7394292555676205	-0.29155412815185033	0.13102613960373416	0.7519674056497563	-0.23536575517945527	0.36061822753599876	1.0916330071090654	0.48394519331721564	0.0059245812081917225
