# Supplementary material for: Repurposing Metformin for periodontal disease management as a form of oral-systemic preventive medicine
Source: J Transl Med. 2023 Oct 10;21:655. doi: 10.1186/s12967-023-04456-1 (PMC10563330; doi:10.1186/s12967-023-04456-1)
Supplement: Supplementary file 3 — Additional file 3. Global distinguishing comparison between all samples using gingiva control as guide of expression- Downregulated genes. [file 12967_2023_4456_MOESM3_ESM.csv]

FeatureID	FeatureName	Control Average	Control Log2 Fold Change	Control P-Value	Metformin Average	Metformin Log2 Fold Change	Metformin P-Value	Disease Average	Disease Log2 Fold Change	Disease P-Value	Disease Metformin Average	Disease Metformin Log2 Fold Change	Disease Metformin P-Value
ENSMUSG00000035557	Krt17	0.29231226647768466	-1.8958155796039506	1.237573766698513e-17	1.096193765795934	0.3525267568825331	0.09472654516459907	1.2970342279360376	0.6759048305991515	0.0004594685847981714	0.8441190449553609	-0.1897149463365389	0.6230093397730105
ENSMUSG00000022026	Olfm4	0.5759897657440389	-1.4795210060602524	1.478396081320854e-13	0.9928922500353229	-0.6968380065249377	4.728806681718874e-05	0.5805028338015726	-1.5442740567602127	7.773617333095771e-19	3.6409196683908562	2.2738525059408086	4.0435774364323024e-58
ENSMUSG00000019505	Ubb	0.7273521556838305	-0.8586237620376778	9.01903622329498e-06	1.5836571503126726	0.6297992085594729	2.2844040233174546e-05	0.8961881621931729	-0.5496693092385634	0.0024895195291468213	1.4141512002184378	0.3053863002751497	0.14071724188667079
ENSMUSG00000028415	Spink4	0.47034084927599656	-1.0296914830327513	1.0027917091282026e-05	1.1147580961645076	0.5776821297111044	0.0018188906843139723	0.4172304581639134	-1.290382470134707	3.858536783197501e-11	1.3520048374265987	0.9013095630418482	6.553048432303976e-07
ENSMUSG00000025492	Ifitm3	0.5477997904364603	-0.8478073749000831	3.9574958940704496e-05	0.7996136169238027	-0.2508041228678208	0.24151465016300092	1.1499557285284847	0.49314105527624796	0.0069875512172541425	1.067417355400521	0.32267441066843655	0.13484161850118326
ENSMUSG00000042845	Wfdc12	1.920219849554973	-0.8586863934883695	0.00020948461345497748	2.457977225735816	-0.5229053601382403	0.0063252709021667086	2.866697125110687	-0.19917498558590352	0.5655275834870211	5.643532634907192	1.1984145579130256	3.210658055798654e-13
ENSMUSG00000026728	Vim	0.35377149192303625	-0.8600131946538118	0.00028528079712599385	0.5531871025151565	-0.12519541672332235	0.7295698814701247	1.0358365301539714	1.2582688445080867	8.182081615954706e-15	0.3190894282656848	-1.0606037605515224	1.1956787260326673e-07
ENSMUSG00000105361	AY036118	1.6690497092018626	-0.7061305777728352	0.0004683536984273708	2.873878110928537	0.2899317951985063	0.10549916214163975	2.9181364966651424	0.2913530655285894	0.16635434033568916	2.2842002793041867	-0.18153632624010063	0.5637851112706823
ENSMUSG00000001025	S100a6	4.62747333404856	-0.6399087737920555	0.0023778836537865526	7.2646416677795544	0.1716204166482136	0.4574810770195059	8.748503488076212	0.5399972627562231	0.0012043005678471978	5.3928042057125305	-0.3976007570408622	0.04729394326568752
ENSMUSG00000017723	Wfdc2	6.47785315468836	-0.6407592185265139	0.0037595816432311998	8.438236714225106	-0.22617209540570782	0.30324680276399674	6.936885028404681	-0.5635904603834727	0.002752235905192018	16.042976405811928	1.1059643803010468	1.0627725826967863e-13
ENSMUSG00000002985	Apoe	0.569640672206296	-0.616538993172247	0.005698876534364903	0.9086042016683314	0.23825760049239605	0.24173298725514353	1.0484105987561714	0.511895478611276	0.0036278299675171813	0.6251066905648103	-0.47868983602943416	0.01470128519227935
ENSMUSG00000008682	Rpl10	1.6939381558698148	-0.5776089507456277	0.008009443876297475	2.747371182207209	0.3302895522742846	0.05333162684048483	2.479949257497562	0.09018363866345047	0.8278306268835443	2.26769934849394	-0.08037274772630476	0.9112157058183857
ENSMUSG00000032575	Manf	0.6430361935026043	-0.5874566604369887	0.009629543818091562	0.8383891134194523	-0.15911781569392958	0.5467042719747417	0.9706799928516615	0.13885850967117644	0.6584493400877864	1.1456360533971464	0.4589484559132806	0.011122446525137933
ENSMUSG00000041959	S100a10	1.1504557490390197	-0.5675872229898757	0.01104355866678175	1.551918133876079	-0.06307706041398864	0.903020475971445	2.1892215501194197	0.6490411498320354	4.411799484720475e-05	1.3796492539788305	-0.2696145382460305	0.2613630515702223
ENSMUSG00000036752	Tubb4b	0.7768750852782254	-0.5716032143495509	0.01120433884566957	1.206382049273919	0.23869336957452947	0.22927667204965774	1.1937744524452427	0.19344729263708763	0.4693953367584788	1.0380585564264453	-0.07734062456376618	0.9183978937671955
ENSMUSG00000079523	Tmsb10	1.3551505246958517	-0.5682338201608936	0.011431572142009742	1.7136074628926878	-0.19816155132970437	0.37750230510407495	1.7241715280289571	-0.1692031949419317	0.5895530715604493	2.753083871678477	0.7575653021290096	1.0922022955280516e-06
ENSMUSG00000074199	Krtdap	2.8647110042296116	-0.5816437926865854	0.011836033345730065	6.365469343637192	1.1437117841080664	1.0454373082207529e-16	3.5070220428681815	-0.2561850500478746	0.3152609379411052	2.1933380109464635	-1.052635767007662	1.995074413153306e-09
ENSMUSG00000058354	Krt6a	1.3170559634693941	-0.5695889779342037	0.014517060275205789	2.472349610537292	0.6980275244183896	4.197480075222679e-06	1.6437736954512534	-0.20684425175968535	0.46869721380134466	1.5654454489461567	-0.2876933874481996	0.23569514202365116
ENSMUSG00000050335	Lgals3	0.9846174258331742	-0.5495056094548589	0.01480192306371645	1.7014807632164421	0.5207257743749911	0.000749867847933645	1.4766909959947456	0.171280062669533	0.5463556507759098	1.0301295377254176	-0.4918977713664316	0.008982615533013157
ENSMUSG00000000983	Wfdc18	4.5749028395560485	-0.8033385867152529	0.021696391692996895	4.441366328339549	-0.9736051905423349	4.670376902546068e-05	10.896954573333952	0.8358037994590841	0.0005385198228396573	9.783337588054605	0.5659519786214222	0.0389404983605338
ENSMUSG00000032496	Ltf	0.612814508262948	-1.1397203922320687	0.028448319444003084	0.7621855315032914	-0.9021034382571602	0.014430663778652398	1.632914272567535	0.6184408788462824	0.15367316394354516	1.8766058585108139	0.8896157567089794	0.015051486228099627
ENSMUSG00000061904	Slc25a3	0.5747199470364904	-0.5039675239029281	0.033531307657513935	0.8407845108863651	0.19499453610687079	0.3685590738542994	0.5353504965482176	-0.6655599321627371	0.00015089787153620056	1.0931330917281787	0.6980492058651391	1.011325578204496e-05
ENSMUSG00000019929	Dcn	1.2439144059145957	-0.5533807344798352	0.03810105031753417	2.1537617474379003	0.5199333127096691	0.0032330991421252236	2.237231630236911	0.5440241806744287	0.004845082261127391	0.880335373616812	-1.153926100121855	1.6715445714835338e-09
ENSMUSG00000026547	Tagln2	0.9670939276690037	-0.4805106391543092	0.04489697511472355	1.3881328320759219	0.18379009246686284	0.4064994358078806	1.5174614608564247	0.3467471329905283	0.0800648245031064	1.1044908752728941	-0.26426765848591227	0.27490680666988354
ENSMUSG00000022587	Ly6e	0.9287454027010363	-0.48473214178118823	0.04852240910550534	1.315672058701812	0.1489823133338273	0.5674743608756431	0.6424205958578612	-1.1540133495759541	2.1393151209778704e-12	2.017399514904739	1.0172254817156754	7.81518876976634e-12
ENSMUSG00000032231	Anxa2	1.348801431158109	-0.47197666666104016	0.05006409404365197	1.8528399406569898	0.09802876495044643	0.7557593114485717	2.0278543363911847	0.2693588633951173	0.22102392528422588	1.7201684625175633	-0.053876352127690375	0.9974201356037561
ENSMUSG00000006360	Crip1	5.452347566472122	-0.4680993040504906	0.053746741768414964	7.0520501425910505	-0.026680722405134194	1	7.290673594984766	0.040311512573631525	1	8.528195357462184	0.3408875498116051	0.08146076590830603
ENSMUSG00000026864	Hspa5	0.9025871373255355	-0.4753808360852204	0.054998267683463366	1.1137101097727333	-0.13488011787717863	0.6434159702494122	1.3406624356618533	0.24054357988077602	0.31397231013952587	1.3582194737057827	0.2562591502265164	0.26927061689132437
ENSMUSG00000045545	Krt14	9.892141695545	-0.4643581388307738	0.05561072414615435	16.10096349853722	0.49850588341696733	0.0012526307320449043	13.581137187521795	0.0964541107199075	0.8023773967858348	10.221147999032976	-0.42507664978710435	0.02914347196879928
ENSMUSG00000037805	Rpl10a	4.16957670810654	-0.4574332807972308	0.05991183350401497	6.371757261987838	0.3581606872070071	0.031056699390253177	5.662522227190792	0.0830440887238626	0.8580171000469822	4.872060545077464	-0.19829992590152878	0.48998049277200495
ENSMUSG00000041736	Tspo	0.6887496669743535	-0.4596225020620088	0.06464572300673549	0.9922934006685947	0.2197145827327875	0.2848082842171771	1.0630803454587383	0.33817111913673914	0.09398976641818808	0.7528281809921764	-0.32069395071608015	0.14849639012586632
ENSMUSG00000075010	AW112010	0.5119909028835902	-0.4626288045607062	0.08973984241344311	0.6025921752702313	-0.21681793020052464	0.3529804294076132	0.49172228882240204	-0.5683703647916263	0.0037586738614491517	1.0948474741500225	1.0109842954733064	1.242934731708285e-10
ENSMUSG00000023043	Krt18	0.8759209444670152	-0.44832087965367856	0.09604937939193245	0.8596482659383028	-0.5586519670141956	0.0010800149917657158	1.1053749398479569	-0.049335142561392875	0.9967402680931358	1.778028869254793	0.9123011393788638	6.340042270745182e-09
ENSMUSG00000026879	Gsn	0.7613832970461326	-0.5469840219998883	0.09615679705248877	1.199495281556545	0.3051323803198042	0.21509541433782967	1.5805223200583678	0.8755386292772852	7.653117112503978e-06	0.4613831692787235	-1.3987059433395532	1.7598848172665046e-10
ENSMUSG00000027907	S100a11	2.08478835405327	-0.40003480810489744	0.12776279137128368	2.6686224904824534	0.03692418181246038	0.995371622620718	2.965956060591691	0.2433853850377079	0.29326366632283724	2.6287911460947986	0.003959361655163196	1
ENSMUSG00000021660	Btf3	1.2317241463221291	-0.39975405204156544	0.12909855107385404	1.7531315210967477	0.2723812035084906	0.13941870321928948	1.6489176326066988	0.12169391925536333	0.7115011434870678	1.4147940936266292	-0.16775263975554777	0.5881415330498683
ENSMUSG00000031765	Mt1	3.3223536664301223	-0.3990904985730086	0.13174795422177205	5.479621417904531	0.6260952333048575	2.4177059213214016e-05	4.144298701570597	-0.015653522601519754	1	3.076459255998772	-0.5492480390648558	0.0026191734826296106
ENSMUSG00000020267	Hint1	1.2977547191146557	-0.39426977615209047	0.13836453767936452	1.837569281805421	0.2679257506860614	0.14918004276101868	1.5755688990938648	-0.06241233959952963	0.9410197458177012	1.6640224382021775	0.0416295508432859	1
ENSMUSG00000041453	Rpl21	2.5289709379537655	-0.38908211669062376	0.1431598604981114	3.591149939927215	0.28152121491765514	0.11952962432219313	3.402238137849847	0.14399332361609574	0.6177880341245123	2.810087087204785	-0.2164946491410491	0.4283068222138384
ENSMUSG00000034634	Ly6d	1.5941304054564958	-0.4045633779356099	0.14564417390632062	2.618468856018968	0.6076026145428897	8.91567179361102e-05	2.0198526563716026	0.008334711741944778	1	1.486155261935879	-0.5431231637227512	0.004542334185371793
ENSMUSG00000007041	Clic1	0.8914127326991079	-0.3866622368594088	0.1543625372680588	1.1750921698623717	0.1177970904438106	0.6622715043765901	1.207301102002155	0.16004037399429588	0.59260954164842	1.1055623642865466	-0.012373994735053573	1
ENSMUSG00000016559	H3f3b	2.2590074807289358	-0.36400102314452076	0.18999066091460837	2.8231256270983236	0.03080568457104138	1	3.081599388493744	0.2012119467750717	0.42737236822387487	2.8242307421849966	0.027517676963801696	1
ENSMUSG00000020803	Txndc17	0.7847479612650267	-0.367949114199316	0.1914779333014383	1.0011264288278354	0.07011239152213616	0.8621428000851971	1.0760354464428232	0.20673998729755932	0.4181297499987889	0.9591969650216287	-0.019095943410144103	1
ENSMUSG00000057092	Fxyd3	2.8281402254522123	-0.3621857289397139	0.19426745281100785	3.3007079970640474	-0.11184953690790866	0.7065118647680835	2.9166123671376027	-0.3330066412145092	0.12052463806686399	4.924992102351893	0.6886117528735176	1.0411114886635774e-05
ENSMUSG00000035530	Eif1	1.754889453832147	-0.3579940420613267	0.2028057996087991	2.2076581904434365	0.05261583589269736	0.9329224716372089	2.3622102514951426	0.1814697691834719	0.5001353673261612	2.176622782333486	0.019203306753651894	1
ENSMUSG00000062825	Actg1	2.1028197797004595	-0.3564422731768586	0.20495914379284141	2.561428453838109	-0.014635107009313142	1	3.0042498149711188	0.304160644925243	0.1408712694274434	2.5291426678251256	-0.03644878814509256	1
ENSMUSG00000008668	Rps18	2.159199730315617	-0.354491249996413	0.2086124305899774	3.223606141097794	0.4459778377028438	0.004664707690398929	2.6874213894338643	0.0307399583163237	1	2.1809087383880956	-0.35107577963647474	0.09217291788980496
ENSMUSG00000063856	Gpx1	1.077314191484221	-0.3525219012692817	0.21955957917219257	1.4924823342283071	0.27385468690054254	0.1387347668997496	1.3233254622860924	0.007284986544421834	1	1.2680000987562505	-0.0723071414923932	0.9359509055142451
ENSMUSG00000037894	H2afz	1.3551505246958517	-0.3497217133752139	0.23169194306608715	1.844006912497749	0.23686445147390345	0.23356631382217088	1.8701069302908557	0.24136410613854653	0.3066913806173297	1.3989360562245738	-0.3073346502842567	0.1764700526371331
ENSMUSG00000047215	Rpl9	5.643836227570449	-0.33949353789909775	0.24015183413815386	7.889690694302093	0.3122748089771892	0.07257694606140325	7.113112505026425	0.07244638161920092	0.8867053586881509	6.103844315172263	-0.21289792519868467	0.43407251382670853
