# Supplementary material for: Repurposing Metformin for periodontal disease management as a form of oral-systemic preventive medicine
Source: J Transl Med. 2023 Oct 10;21:655. doi: 10.1186/s12967-023-04456-1 (PMC10563330; doi:10.1186/s12967-023-04456-1)
Supplement: Supplementary file 4 — Additional file 4. Epithelial cluster comparison between Metformin treatment and no treatment- Significantly upregulated genes. [file 12967_2023_4456_MOESM4_ESM.xlsx]

## Sheet: HGM vs HG
Healthy Gingiva with Metformin treatment vs Healthy Gingiva on water - Significanlty Upregulated
FeatureID	FeatureName	Metformin Average	Metformin Log2 Fold Change	Metformin P-Value
ENSMUSG00000096278	Dcpp2	3.82903	2.76998	1.20163e-47
ENSMUSG00000096445	Dcpp1	7.06892	2.51393	2.78175e-42
ENSMUSG00000035557	Krt17	1.08202	1.80987	4.35109e-20
ENSMUSG00000074199	Krtdap	6.56419	0.967561	9.3076e-10
ENSMUSG00000105361	AY036118	2.45363	0.87362	4.33658e-09
ENSMUSG00000021699	Pde4d	1.21575	0.822718	4.03912e-07
ENSMUSG00000020581	Agr2	1.05119	0.763947	7.91202e-06
ENSMUSG00000019929	Dcn	1.40149	0.713255	1.1563e-05
ENSMUSG00000058354	Krt6a	2.52033	0.696452	1.59872e-05
ENSMUSG00000008682	Rpl10	2.0273	0.648991	2.21214e-05
ENSMUSG00000031765	Mt1	5.06722	0.626472	4.91093e-05
ENSMUSG00000050335	Lgals3	1.68428	0.572834	0.000260959
ENSMUSG00000045545	Krt14	16.3444	0.491331	0.00190338
ENSMUSG00000006356	Crip2	1.11885	0.500774	0.0020339
ENSMUSG00000034634	Ly6d	2.63431	0.508482	0.00254541
ENSMUSG00000037805	Rpl10a	5.65637	0.473728	0.00278137
ENSMUSG00000063856	Gpx1	1.02969	0.486213	0.00285284
ENSMUSG00000047281	Sfn	2.92326	0.449216	0.00596141
ENSMUSG00000021660	Btf3	1.45855	0.443603	0.00666682
ENSMUSG00000008668	Rps18	2.92943	0.428619	0.00844112
ENSMUSG00000035530	Eif1	1.26396	0.429922	0.00986934
ENSMUSG00000020267	Hint1	1.2491	0.425936	0.0104353
ENSMUSG00000057092	Fxyd3	1.38426	0.422462	0.0113395
ENSMUSG00000044533	Rps2	5.2264	0.409677	0.0125422
ENSMUSG00000041453	Rpl21	2.89813	0.407922	0.0133635
ENSMUSG00000006057	Atp5g1	1.03017	0.397183	0.0205508
ENSMUSG00000062328	Rpl17	5.05837	0.375673	0.0251849
ENSMUSG00000050708	Ftl1	1.59339	0.381662	0.0262611
ENSMUSG00000060938	Rpl26	3.78777	0.366965	0.0299103
ENSMUSG00000027447	Cst3	1.90511	0.371694	0.0310283
ENSMUSG00000026547	Tagln2	1.12422	0.372491	0.0318638
ENSMUSG00000047215	Rpl9	6.65887	0.361683	0.0329009
ENSMUSG00000042306	S100a14	1.16058	0.366133	0.0370123
ENSMUSG00000049517	Rps23	6.01425	0.350958	0.0398359
ENSMUSG00000057841	Rpl32	7.74516	0.349903	0.0400214
ENSMUSG00000063130	Calml3	1.08629	0.36062	0.0436939
ENSMUSG00000001025	S100a6	6.10767	0.35053	0.0448625
ENSMUSG00000079435	Rpl36a	3.03898	0.342803	0.0474667

## Sheet: DGM vs DG
Disease Gingiva with Metformin Prevention vs Disease Gingiva - Significanlty Upregulated
FeatureID	FeatureName	Disease Metfomin Epithelium Average	Disease Metfomin Epithelium Log2 Fold Change	Disease Metfomin Epithelium P-Value
ENSMUSG00000096445	Dcpp1	7.54495	9.75555	9.95992e-110
ENSMUSG00000096278	Dcpp2	1.23471	7.65912	5.97696e-73
ENSMUSG00000024028	Tff2	10.1725	2.31486	5.86337e-48
ENSMUSG00000020581	Agr2	1.27026	2.41466	1.38441e-46
ENSMUSG00000030717	Nupr1	1.10043	2.39504	5.04827e-39
ENSMUSG00000000983	Wfdc18	6.13075	5.60062	9.66704e-38
ENSMUSG00000017723	Wfdc2	1.39902	2.00281	5.01659e-35
ENSMUSG00000027481	Bpifb2	2.52776	2.0071	1.16081e-32
ENSMUSG00000066108	Muc5b	6.9181	1.68147	2.66379e-24
ENSMUSG00000075402	Krt76	1.0704	1.64581	2.983e-19
ENSMUSG00000054146	Krt15	1.29097	1.22696	8.96807e-14
ENSMUSG00000058354	Krt6a	2.49358	0.520677	0.00447962
ENSMUSG00000053332	Gas5	1.25715	0.483317	0.00505559
ENSMUSG00000057092	Fxyd3	1.56401	0.409792	0.0243145
ENSMUSG00000035557	Krt17	1.20468	0.548698	0.0348706
