# Supplementary material for: Repurposing Metformin for periodontal disease management as a form of oral-systemic preventive medicine
Source: J Transl Med. 2023 Oct 10;21:655. doi: 10.1186/s12967-023-04456-1 (PMC10563330; doi:10.1186/s12967-023-04456-1)
Supplement: Supplementary file 5 — Additional file 5. Stromal cluster comparison between Metformin treatment and no treatment- Significantly upregulated genes. [file 12967_2023_4456_MOESM5_ESM.xlsx]

## Sheet: HGM vs HG
Healthy Gingiva with Metformin treatment vs Healthy Gingiva on water - Significanlty Upregulated
FeatureID	FeatureName	Metformin stromal Average	Metformin stromal Log2 Fold Change	Metformin stromal P-Value
ENSMUSG00000001020	S100a4	4.32214	1.53376	4.72744e-05
ENSMUSG00000029810	Tmem176b	2.70393	1.30571	0.000373592
ENSMUSG00000025784	Clec3b	1.78764	1.60274	0.000598753
ENSMUSG00000033544	Angptl1	2.03314	1.87294	0.00145211
ENSMUSG00000057092	Fxyd3	2.81458	1.31262	0.00266201
ENSMUSG00000001025	S100a6	23.4848	0.91822	0.00363577
ENSMUSG00000025492	Ifitm3	8.34692	0.910448	0.00849585
ENSMUSG00000018593	Sparc	9.88906	0.971906	0.00941826
ENSMUSG00000068220	Lgals1	4.28756	0.985005	0.00982702
ENSMUSG00000070436	Serpinh1	1.43841	0.948795	0.0119806
ENSMUSG00000021242	Npc2	1.07535	0.95622	0.0119806
ENSMUSG00000008682	Rpl10	4.66446	0.844049	0.0126491
ENSMUSG00000056569	Mpz	1.41075	2.58381	0.0146908
ENSMUSG00000037379	Spon2	1.27244	1.21294	0.0148554
ENSMUSG00000060591	Ifitm2	5.07247	0.854026	0.0166377
ENSMUSG00000046402	Rbp1	1.09955	1.46784	0.0166377
ENSMUSG00000030579	Tyrobp	1.19983	1.69872	0.0191138
ENSMUSG00000023367	Tmem176a	1.9709	1.10879	0.0191956
ENSMUSG00000019505	Ubb	3.0255	0.855793	0.019525
ENSMUSG00000060586	H2-Eb1	1.49373	2.17575	0.0276593
ENSMUSG00000050335	Lgals3	1.29664	0.996782	0.0324434
ENSMUSG00000038393	Txnip	1.80147	0.820286	0.0374213
ENSMUSG00000026728	Vim	12.5792	0.74256	0.0438173
ENSMUSG00000027712	Anxa5	2.75234	0.804184	0.0496218

## Sheet: DGM vs DG
Disease Gingiva with Metformin Prevention vs Disease Gingiva - Significanlty Upregulated
FeatureID	FeatureName	Disease Metformin stromal Average	Disease Metformin stromal Log2 Fold Change	Disease Metformin stromal P-Value
ENSMUSG00000024028	Tff2	5.59589	2.36169	1.31e-19
ENSMUSG00000066108	Muc5b	4.58924	1.56629	6.11e-08
ENSMUSG00000039943	Plcb4	1.7891	1.65702	3.94e-07
ENSMUSG00000053310	Nrgn	1.30556	5.2419	1.74e-06
ENSMUSG00000025006	Sorbs1	1.49458	1.66881	1.91e-06
ENSMUSG00000046159	Chrm3	2.92323	1.98707	4.91e-06
ENSMUSG00000003617	Cp	1.10335	1.46159	7.86e-06
ENSMUSG00000022836	Mylk	2.76498	1.56451	1.46e-05
ENSMUSG00000033306	Lpp	2.21989	1.23817	2.39e-05
ENSMUSG00000029373	Pf4	2.01768	4.67558	0.000103491
ENSMUSG00000022010	Tsc22d1	2.90125	1.72286	0.000103491
ENSMUSG00000018830	Myh11	3.42435	1.52652	0.000108461
ENSMUSG00000032766	Gng11	3.50347	2.15745	0.000108538
ENSMUSG00000044258	Ctla2a	5.76293	2.9847	0.000109018
ENSMUSG00000028033	Kcnq5	1.82427	1.41852	0.000517511
ENSMUSG00000034295	Fhod3	1.17808	1.43123	0.000745135
ENSMUSG00000076609	Igkc	1.49898	3.07801	0.00105658
ENSMUSG00000019907	Ppp1r12a	1.63085	1.04432	0.00112421
ENSMUSG00000005533	Igf1r	1.05939	1.13916	0.00114729
ENSMUSG00000027481	Bpifb2	1.11214	1.17492	0.0012698
ENSMUSG00000031586	Rbpms	1.87702	1.04799	0.00148
ENSMUSG00000026421	Csrp1	2.78256	1.06161	0.00235037
ENSMUSG00000029467	Atp2a2	1.93416	1.16626	0.00298978
ENSMUSG00000036617	Etl4	1.01544	1.12837	0.00301306
ENSMUSG00000035783	Acta2	17.7723	1.20186	0.00372744
ENSMUSG00000026483	Fam129a	1.29677	1.08534	0.00381599
ENSMUSG00000064358	mt-Co3	20.6252	0.922438	0.00485734
