# Supplementary material for: Repurposing Metformin for periodontal disease management as a form of oral-systemic preventive medicine
Source: J Transl Med. 2023 Oct 10;21:655. doi: 10.1186/s12967-023-04456-1 (PMC10563330; doi:10.1186/s12967-023-04456-1)
Supplement: Supplementary file 6 — Additional file 6. Downregulated genes in the comparison between healthy and diseased epithelial and stromal clusters. [file 12967_2023_4456_MOESM6_ESM.xlsx]

## Sheet: Epithelium downregulated
Healthy Gingiva vs Disease Gingiva - Significanlty Downregulated genes
FeatureID	FeatureName	Disease Epithelium Average	Disease Epithelium Log2 Fold Change	Disease Epithelium P-Value
ENSMUSG00000096445	Dcpp1	0.00774047	-7.10403	8.3304e-119
ENSMUSG00000027481	Bpifb2	0.571802	-1.5889	2.40961e-18
ENSMUSG00000024028	Tff2	1.8593	-1.55463	5.10596e-21
ENSMUSG00000064360	mt-Nd3	0.487054	-1.24131	1.39101e-11
ENSMUSG00000066108	Muc5b	1.96151	-1.19196	5.38625e-13
ENSMUSG00000064345	mt-Nd2	1.92222	-0.924762	1.01511e-06
ENSMUSG00000031760	Mt3	0.708352	-0.91728	2.06527e-09
ENSMUSG00000064354	mt-Co2	6.37834	-0.832359	7.77411e-06
ENSMUSG00000064358	mt-Co3	6.26958	-0.743489	0.000136617
ENSMUSG00000064341	mt-Nd1	2.7308	-0.740604	0.000237108
ENSMUSG00000064363	mt-Nd4	3.54474	-0.700484	0.000502412
ENSMUSG00000064370	mt-Cytb	6.71893	-0.688145	0.000453218
ENSMUSG00000064357	mt-Atp6	7.45447	-0.638783	0.00264233
ENSMUSG00000059668	Krt4	1.99267	-0.589406	0.00418811
ENSMUSG00000105888	BC037156	1.17338	-0.537463	0.489372
ENSMUSG00000064351	mt-Co1	5.48839	-0.502377	0.0306924
ENSMUSG00000067288	Rps28	4.73598	-0.394139	0.0183356

## Sheet: Stromal downregulated
Healthy Gingiva vs Disease Gingiva - Significanlty Downregulated genes
FeatureID	FeatureName	Disease stromal Average	Disease stromal Log2 Fold Change	Disease stromal P-Value
ENSMUSG00000001023	S100a5	0	-12.7597	3.20408e-14
ENSMUSG00000027744	Stoml3	0	-10.7427	1.71166e-10
ENSMUSG00000005547	Cyp2a5	0	-10.3783	2.17811e-05
ENSMUSG00000049685	Cyp2g1	0	-10.1564	1.15325e-05
ENSMUSG00000038801	Scgb1c1	0.00154704	-9.65647	1.17265e-05
ENSMUSG00000054986	Sec14l3	0	-9.37174	3.16011e-05
ENSMUSG00000025739	Gng13	0.00464111	-9.32	3.5627e-13
ENSMUSG00000034098	Fstl5	0.00464111	-7.47913	3.89417e-13
ENSMUSG00000053310	Nrgn	0.0309408	-5.56439	1.14249e-07
ENSMUSG00000029373	Pf4	0.0727108	-4.58285	1.32967e-06
ENSMUSG00000031760	Mt3	0.0618815	-4.24406	1.51192e-15
ENSMUSG00000026701	Prdx6	0.481129	-3.28226	1.66654e-23
ENSMUSG00000044258	Ctla2a	0.682244	-3.10968	5.30105e-06
ENSMUSG00000025150	Cbr2	0.33416	-2.85674	2.64078e-09
ENSMUSG00000058135	Gstm1	0.473394	-2.82614	1.66654e-23
ENSMUSG00000052727	Map1b	0.224321	-2.81841	1.38379e-19
ENSMUSG00000038370	Pcp4l1	0.150063	-2.73723	1.9256e-15
ENSMUSG00000040809	Chil3	0.244432	-2.30541	0.0314091
ENSMUSG00000030246	Ldhb	0.221226	-2.27844	3.52557e-08
ENSMUSG00000073155	1810058I24Rik	0.450188	-2.12507	0.00807821
ENSMUSG00000032766	Gng11	0.73639	-2.1209	1.01855e-06
ENSMUSG00000044986	Tst	0.320237	-1.92886	9.1441e-07
ENSMUSG00000001270	Ckb	0.59561	-1.88667	1.81337e-09
ENSMUSG00000005583	Mef2c	0.4177	-1.4271	1.33144e-05
ENSMUSG00000018830	Myh11	1.11541	-1.38455	0.000688414
ENSMUSG00000022010	Tsc22d1	0.824571	-1.28791	0.0139831
ENSMUSG00000022836	Mylk	0.877171	-1.28613	0.000610701
ENSMUSG00000001175	Calm1	3.53189	-1.27539	6.78059e-07
ENSMUSG00000042485	Mustn1	0.425436	-1.24341	0.00832223
ENSMUSG00000057098	Ebf1	1.33819	-1.21587	8.05918e-05
ENSMUSG00000032085	Tagln	4.74477	-1.16654	0.00693122
ENSMUSG00000067818	Myl9	1.46814	-1.13114	0.00378168
ENSMUSG00000024646	Cyb5a	0.860153	-1.12706	6.72778e-05
ENSMUSG00000072235	Tuba1a	1.0721	-1.06448	0.000197969
ENSMUSG00000047907	Tshz2	1.01176	-0.95271	0.0108717
ENSMUSG00000029064	Gnb1	0.65285	-0.904789	0.00502601
ENSMUSG00000037266	Rsrp1	0.547652	-0.900069	0.00311294
ENSMUSG00000029455	Aldh2	0.671415	-0.880795	0.00684227
ENSMUSG00000031996	Aplp2	0.657491	-0.855675	0.00962811
ENSMUSG00000023010	Tmbim6	0.802913	-0.830111	0.025101
ENSMUSG00000039405	Prss23	0.643568	-0.828995	0.0337243
ENSMUSG00000028464	Tpm2	2.68721	-0.813014	0.0824019
ENSMUSG00000055148	Klf2	0.603345	-0.812249	0.0981969
ENSMUSG00000015932	Dstn	2.63306	-0.812171	0.0150113
ENSMUSG00000064345	mt-Nd2	4.0223	-0.803954	0.0129908
ENSMUSG00000043336	Filip1l	0.612627	-0.790279	0.0598648
ENSMUSG00000036438	Calm2	2.18442	-0.789397	0.00581333
ENSMUSG00000065947	mt-Nd4l	0.934411	-0.788385	0.0208186
ENSMUSG00000028692	Akr1a1	0.686885	-0.787076	0.0122223
ENSMUSG00000024290	Rock1	0.710091	-0.727888	0.0399097
ENSMUSG00000020580	Rock2	0.69462	-0.701416	0.0419095
ENSMUSG00000024290	Rock1	1.17763	0.727888	0.0399097	0.710091	-0.727888	0.0399097
ENSMUSG00000020580	Rock2	1.1309	0.701416	0.0419095	0.69462	-0.701416	0.0419095
