# Supplementary material for: Repurposing Metformin for periodontal disease management as a form of oral-systemic preventive medicine
Source: J Transl Med. 2023 Oct 10;21:655. doi: 10.1186/s12967-023-04456-1 (PMC10563330; doi:10.1186/s12967-023-04456-1)
Supplement: Supplementary file 7 — Additional file 7. Immune cells cluster comparison between Metformin treatment and no treatment- Significantly upregulated genes. [file 12967_2023_4456_MOESM7_ESM.xlsx]

## Sheet: HGM vs HG
Healthy Gingiva with Metformin treatment vs Healthy Gingiva on water - Significanlty Upregulated
FeatureID	FeatureName	Metformin Average	Metformin Log2 Fold Change	Metformin P-Value
ENSMUSG00000051177	Plcb1	1.14269	4.28387	0.0010726
ENSMUSG00000029322	Plac8	2.64972	3.07047	0.0010726
ENSMUSG00000025314	Ptprj	1.9376	1.99284	0.00160825
ENSMUSG00000038418	Egr1	3.67648	1.97821	0.010207
ENSMUSG00000032487	Ptgs2	1.54015	3.00874	0.0255583
ENSMUSG00000028525	Pde4b	1.97073	1.55898	0.0255583
ENSMUSG00000042265	Trem1	1.62295	2.53602	0.0267701
ENSMUSG00000049103	Ccr2	1.24205	1.70208	0.0288918
ENSMUSG00000020120	Plek	4.71981	1.78048	0.0288918
ENSMUSG00000096257	Ccer2	83.4826	2.22997	0.0439119
ENSMUSG00000025492	Ifitm3	4.80261	1.55374	0.0439119
ENSMUSG00000015312	Gadd45b	3.59368	1.82124	0.0439119
ENSMUSG00000023034	Nr4a1	1.88792	1.44549	0.0439119

## Sheet: DGM vs DG
Disease Gingiva with Metformin Prevention vs Disease Gingiva - Significanlty Upregulated
FeatureID	FeatureName	Disease Metformin Average	Disease Metformin Log2 Fold Change	Disease Metformin P-Value
ENSMUSG00000028033	Kcnq5	2.54647	3.87195	4.08e-08
ENSMUSG00000033306	Lpp	2.59989	2.17681	6.98e-07
ENSMUSG00000034349	Smc4	1.46021	1.96159	0.000707835
ENSMUSG00000028459	Cd72	1.06845	2.59324	0.00149124
ENSMUSG00000024028	Tff2	2.93823	1.63228	0.00237232
ENSMUSG00000057113	Npm1	3.91764	1.37445	0.00585698
ENSMUSG00000040270	Bach2	2.43962	1.88245	0.00884657
ENSMUSG00000015749	Anp32e	1.17529	1.43025	0.0118286
ENSMUSG00000064357	mt-Atp6	42.2215	1.75125	0.0187295
ENSMUSG00000040481	Bptf	1.05064	1.43899	0.0238916
ENSMUSG00000064358	mt-Co3	33.3534	1.42362	0.0310548
ENSMUSG00000064341	mt-Nd1	13.3556	1.43594	0.038235
ENSMUSG00000044471	Lncpint	1.15748	1.98561	0.0396769
ENSMUSG00000046434	Hnrnpa1	1.10406	1.29464	0.0396769
ENSMUSG00000032220	Myo1e	1.22871	1.50938	0.0399828
ENSMUSG00000064354	mt-Co2	32.2671	1.42992	0.0491013
